# Supplementary material for: Transcriptome-wide association study reveals cholesterol metabolism gene Lpl is a key regulator of cognitive dysfunction
Source: Front Mol Neurosci. 2022 Dec 15;15:1044022. doi: 10.3389/fnmol.2022.1044022 (PMC9798092; doi:10.3389/fnmol.2022.1044022)
Supplement: Supplementary file 1 [file Table_1.XLSX]

## Sheet: Sheet2
This table lists all arrays by tube ID, strain, age, sex, batch, and numbers of animals in each sample pool (pool size). The next columns (RMA outlier, scale factor, background average, present, absent, marginal, AFFY-b-ActinMur(3'/5'), AFFY-GapdhMur(3'/5')) are all Affymetrix QC data.
index	tube ID	strain	age	sex	batch ID	pool size	RMA outlier	scale factor	back ground average	present	absent	marginal	AFFX-b-ActinMur (3'/5')	AFFX-GapdhMur (3'/5')
1	R1289H2	B6D2F1	64	F	6	3	0.02	2.406	53.84	0.492	0.489	0.019	1.61	0.96
2	R1291H3	B6D2F1	66	M	1	3	0.01	3.524	48.54	0.487	0.494	0.019	1.21	1.52
3	R1291H4	B6D2F1	66	M	6	3	0.08	3.891	46.69	0.512	0.469	0.019	1.9	0.89
4	R2045H2	D2B6F1	65	F	1	2	0.01	4.403	47.99	0.497	0.485	0.018	1.09	1.53
5	R1595H2	D2B6F1	63	F	5	3	0.06	2.579	58.49	0.506	0.475	0.019	2.49	1.21
6	R1551H1	D2B6F1	72	F	6	3	0.02	2.62	53.76	0.506	0.476	0.018	1.37	0.76
7	R1361H1	C57BL/6J	69	F	6	4	0.01	3.058	51.87	0.477	0.503	0.02	1.67	0.76
8	R2041H2	C57BL/6J	65	M	1	4	0.04	3.341	49.26	0.527	0.456	0.018	1.14	1.45
9	R1449H2	C57BL/6J	71	M	5	3	0.09	3.592	44.32	0.47	0.51	0.02	1.68	0.77
10	R1290H2	DBA/2J	63	F	7	2	0.04	2.576	59.6	0.513	0.468	0.018	1.3	0.78
11	R1468H1	DBA/2J	64	F	5	3	0.03	2.929	53.8	0.515	0.465	0.019	1.28	0.79
12	R1507H1	BXD1	58	M	3	3	0.02	4.056	60.17	0.478	0.503	0.019	1.15	0.76
13	R1542H1	BXD1	59	F	7	3	0.03	1.792	80.56	0.492	0.489	0.018	1.57	0.79
14	R1520H1	BXD2	56	F	4	4	0.09	1.715	71.62	0.515	0.467	0.018	2.36	1.6
15	R1516H1	BXD2	61	M	1	4	0.01	2.231	64.86	0.508	0.474	0.019	1.3	1.53
16	R1593H2	BXD5	60	F	1	4	0	1.913	59.96	0.487	0.493	0.02	0.98	1.44
17	R1692H1	BXD5	60	M	3	2	0.07	3.764	72.74	0.465	0.516	0.02	1.15	0.74
18	R1539H2	BXD6	59	F	1	4	0	2.488	54.97	0.518	0.463	0.018	1.08	1.33
19	R1538H1	BXD6	59	M	4	3	0.01	2.585	50.27	0.505	0.475	0.02	1.46	0.79
20	R1518H1	BXD8	56	F	1	3	0	2.92	54.84	0.515	0.465	0.02	1.32	1.24
21	R1548H1	BXD8	59	M	6	3	0.07	2.132	59.37	0.504	0.477	0.019	2.16	1.54
22	R1350H2	BXD9	86	F	1	3	0.05	2.771	60.62	0.5	0.482	0.018	1.01	1.28
23	R1523H3	BXD9	57	MF (mixed)	7	3	0.14	3.9	78.36	0.435	0.547	0.018	1.36	0.77
24	R1531H1	BXD11	56	F	6	3	0.06	2.229	56.36	0.505	0.475	0.02	2.23	1.02
25	R1367H1	BXD11	56	M	1	3	0.01	2.11	78.78	0.503	0.477	0.02	1.07	1.27
26	R1530H1	BXD12	58	F	1	3	0	3.227	53.77	0.505	0.477	0.018	0.95	1.4
27	R2674H1	BXD12	59	M	7	3	0.03	1.924	83.44	0.519	0.464	0.018	1.21	0.78
28	R1529H1	BXD13	58	F	6	3	0.05	2.55	59.05	0.497	0.485	0.018	2	1.54
29	R1662H2	BXD13	60	M	1	3	0.03	4.603	45.81	0.509	0.472	0.019	1.3	0.82
30	R1524H1	BXD15	60	F	6	4	0.02	2.961	50.93	0.497	0.484	0.019	1.74	0.91
31	R1515H1	BXD15	61	M	1	3	0.01	3.316	57.05	0.503	0.478	0.019	1.32	1.21
32	R1661H1	BXD16	61	F	1	3	0.01	2.778	59.81	0.516	0.466	0.019	1.39	1.2
33	R1594H1	BXD16	61	M	4	3	0.03	2.634	53.66	0.504	0.478	0.018	1.96	1.51
34	R2666H1	BXD19	60	F	7	3	0.02	2.498	76.2	0.495	0.486	0.019	1.41	0.77
35	R1471H1	BXD19	157	M	1	3	0.02	3.165	43.34	0.519	0.462	0.018	1.01	1.29
36	R1573H1	BXD20	59	F	1	3	0.02	3.749	52.7	0.513	0.469	0.018	1.01	1.27
37	R2507H1	BXD20	60	M	6	3	0.06	3.568	57	0.472	0.508	0.02	1.29	0.76
38	R2668H1	BXD21	60	M	7	4	0.07	2.605	44.9	0.535	0.449	0.017	1.54	0.76
39	R1337H2	BXD21	102	F	2	4	0	2.673	58.05	0.492	0.489	0.019	1.4	0.76
40	R1848H3	BXD22	196	F	6	4	0.02	2.943	51.7	0.494	0.485	0.021	2.2	0.78
41	R1525H1	BXD22	59	M	2	3	0.02	2.248	55.76	0.548	0.433	0.018	1.26	0.74
42	R1280H2	BXD23	56	F	1	3	0.01	3.187	54.63	0.458	0.523	0.019	0.96	1.2
43	R1537H1	BXD23	58	F	5	3	0.1	3.719	67.54	0.468	0.513	0.019	1.51	0.96
44	R1343H2	BXD24	71	F	2	3	0.01	2.083	65.07	0.506	0.474	0.019	1.46	0.75
45	R1517H1	BXD24	57	M	3	3	0.01	3.471	53.66	0.504	0.476	0.019	1.28	0.78
46	R1366H1	BXD27	60	F	2	4	0	2.26	48.46	0.518	0.463	0.019	1.29	0.77
47	R1849H1	BXD27	70	M	5	3	0.06	8.801	38.34	0.468	0.512	0.019	2.42	1.08
48	R1353H1	BXD28	79	F	3	4	0.01	3.22	76.22	0.48	0.5	0.02	1.33	0.78
49	R2332H1	BXD28	60	M	2	3	0.01	3.217	63.68	0.491	0.49	0.019	1.37	0.79
50	R1532H1	BXD29	57	F	2	3	0.01	2.122	59.18	0.524	0.456	0.019	1.17	0.76
51	R1356H1	BXD29	76	M	5	3	0.01	4.033	47.67	0.52	0.463	0.017	1.17	0.78
52	R1240H2	BXD31	61	M	2	3	0.02	2.335	65.17	0.507	0.474	0.019	1.31	0.78
53	R1526H2	BXD31	57	F	7	4	0.1	7.267	89.54	0.435	0.547	0.017	1.35	0.78
54	R2675H1	BXD32	57	F	7	3	0.03	2.268	78.01	0.502	0.478	0.02	1.22	0.78
55	R1508H2	BXD32	58	M	2	4	0.01	1.917	67.78	0.539	0.442	0.019	1.28	0.73
56	R1345H3	BXD33	65	F	2	2	0.01	2.098	63.14	0.522	0.459	0.019	1.27	0.73
57	R1581H1	BXD33	59	M	3	3	0.01	3.229	53.16	0.496	0.485	0.019	1.19	0.78
58	R1527H1	BXD34	59	F	2	3	0.01	2.3	58.92	0.51	0.471	0.019	1.24	0.76
59	R1339H3	BXD34	74	M	5	3	0.12	2.888	53.49	0.506	0.476	0.018	2.39	1.35
60	R1855H1	BXD38	55	F	3	4	0.01	3.536	54.54	0.49	0.492	0.018	1.39	0.75
61	R1510H1	BXD38	59	M	2	3	0.01	2.186	68.06	0.521	0.46	0.019	1.26	0.79
62	R1528H2	BXD39	59	F	2	3	0.03	4.717	38.3	0.511	0.47	0.02	1.12	0.75
63	R1514H1	BXD39	59	M	3	3	0.03	3.992	56.06	0.477	0.504	0.019	1.43	0.81
64	R1522H1	BXD40	59	F	4	4	0	2.631	67.16	0.49	0.491	0.018	1.56	0.77
65	R1359H1	BXD40	73	M	2	3	0.09	7.458	39.86	0.451	0.527	0.021	1.28	0.74
66	R1541H2	BXD42	58	F	7	3	0.07	6.784	52.12	0.483	0.499	0.017	1.13	0.66
67	R1540H1	BXD42	58	M	7	4	0.03	2.423	75.14	0.492	0.488	0.02	1.48	0.78
68	R1334H2	BXD43	59	F	1	3	0	2.672	54.36	0.492	0.491	0.017	1.2	2.06
69	R1303H1	BXD43	63	M	3	4	0.02	3.497	51.9	0.486	0.495	0.019	1.15	0.8
70	R1326H1	BXD44	65	F	3	4	0	3.412	53.96	0.496	0.485	0.018	1.35	0.78
71	R1577H2	BXD44	56	M	1	3	0.02	2.159	67.52	0.512	0.469	0.019	1.18	1.71
72	R1403H2	BXD45	63	F	7	2	0.03	3.146	44.5	0.524	0.457	0.018	1.41	0.78
73	R1472H1	BXD45	65	M	7	4	0.04	1.651	73.31	0.543	0.44	0.018	1.63	0.74
74	R1316H1	BXD48	58	F	4	3	0	2.445	68.59	0.515	0.467	0.019	1.16	0.73
75	R1575H3	BXD48	65	M	3	4	0.05	4.577	55.78	0.466	0.514	0.019	1.59	0.9
76	R2521H1	BXD50	63	F	6	4	0.01	3.109	57.28	0.495	0.485	0.02	1.23	0.78
77	R1944H2	BXD50	81	M	1	3	0.01	2.546	63.39	0.495	0.485	0.02	0.9	1.57
78	R2331H1	BXD51	66	F	3	3	0.03	3.534	44.42	0.501	0.481	0.017	1.2	0.9
79	R1582H1	BXD51	71	M	6	4	0.03	2.92	47.87	0.489	0.491	0.02	1.36	0.75
80	R2680H1	BXD55	65	M	7	3	0.07	1.707	79.75	0.503	0.48	0.017	1.91	1.05
81	R1331H1	BXD60	60	F	4	3	0.01	2.867	50.33	0.492	0.487	0.021	1.34	0.78
82	R1281H2	BXD60	59	M	1	3	0	2.39	58.44	0.511	0.469	0.02	0.94	1.2
83	R2667H1	BXD61	70	F	7	4	0.03	3.36	59.04	0.495	0.488	0.018	1.16	0.76
84	R1856H2	BXD61	94	M	1	2	0	3.502	49.6	0.501	0.48	0.019	0.96	1.3
85	R1246H1	BXD62	54	F	1	4	0.02	3.405	51.47	0.511	0.471	0.018	1.14	1.34
86	R1585H2	BXD62	64	M	6	4	0.01	3.156	55.77	0.518	0.464	0.018	1.43	0.82
87	R1945H1	BXD63	107	F	1	3	0.02	2.811	52.65	0.522	0.459	0.019	1.05	1.36
88	R2093H3	BXD63	70	M	6	3	0.02	3.894	42.85	0.503	0.477	0.019	1.29	1.01
89	R2062H2	BXD64	65	F	1	3	0.05	3.795	78.48	0.513	0.468	0.019	0.98	1.43
90	R2061H1	BXD64	87	M	3	4	0.01	3.536	61.57	0.477	0.504	0.019	1.31	0.78
91	R2054H2	BXD65	55	F	1	2	0.03	3.159	80.96	0.48	0.502	0.018	1.09	1.24
92	R2056H2	BXD65	89	M	6	2	0	2.836	59.6	0.504	0.477	0.019	1.3	0.75
93	R1941H2	BXD66	78	F	1	4	0.01	2.734	50.93	0.499	0.481	0.02	1.18	1.29
94	R1949H2	BXD66	96	M	4	2	0.04	2.828	51.27	0.474	0.508	0.019	2.05	1.12
95	R2060H1	BXD67	54	F	6	3	0.01	2.561	43.88	0.502	0.479	0.02	1.7	0.84
96	R2052H1	BXD67	61	M	1	4	0.01	3.161	43.23	0.521	0.46	0.018	1.09	1.31
97	R2074H1	BXD68	60	F	5	3	0.02	6.528	49.62	0.479	0.502	0.019	1.48	0.83
98	R1928H1	BXD68	72	M	2	2	0.01	2.404	48.28	0.521	0.459	0.02	1.3	0.74
99	R1439H3	BXD69	60	F	2	3	0.02	2.463	59.14	0.522	0.459	0.018	1.31	0.78
100	R1559H1	BXD69	64	M	3	3	0.03	2.987	67.74	0.486	0.496	0.017	1.38	0.8
101	R2134H1	BXD70	64	F	5	2	0.02	2.148	58.64	0.532	0.45	0.019	1.4	0.85
102	R2063H1	BXD70	55	M	2	3	0.02	3.481	55.32	0.513	0.469	0.018	1.28	0.71
103	R1277H1	BXD73	60	F	4	2	0.01	2.576	62.45	0.502	0.479	0.019	1.35	0.79
104	R1443H2	BXD73	76	M	2	3	0.01	2.312	64.34	0.499	0.481	0.02	1.48	0.77
105	R2055H2	BXD74	79	M	2	3	0.01	2.576	56.84	0.509	0.473	0.018	1.46	0.88
106	R2316H1	BXD74	193	M	5	2	0.01	3.457	55.35	0.508	0.471	0.02	1.17	0.78
107	R1871H1	BXD75	61	F	2	3	0.04	1.723	56.4	0.53	0.451	0.019	1.3	0.76
108	R1844H2	BXD75	90	M	3	4	0.01	1.934	56.23	0.52	0.461	0.019	1.62	0.86
109	R1948H2	BXD76	81	F	2	3	0.01	1.507	68.85	0.553	0.428	0.02	1.3	0.75
110	R2094H1	BXD76	61	M	5	4	0.01	3.299	42.69	0.519	0.462	0.019	1.39	0.88
111	R2262H1	BXD77	62	F	3	4	0.02	4.317	47.16	0.493	0.488	0.019	1.32	0.74
112	R1423H1	BXD77	62	M	2	3	0.02	3.071	54.15	0.51	0.471	0.019	1.26	0.74
113	R1947H1	BXD79	108	F	2	2	0.01	2.599	51.52	0.524	0.457	0.019	1.35	0.74
114	R2092H1	BXD79	86	M	5	4	0.06	3.735	42.25	0.514	0.468	0.018	2.94	1.06
115	R1880H1	BXD80	68	F	5	3	0.06	4.855	42.22	0.501	0.481	0.018	2.17	1.36
116	R1881H2	BXD80	68	M	2	3	0.02	2.073	48.93	0.524	0.458	0.019	1.34	0.83
117	R2075H1	BXD83	60	F	2	3	0.01	2.454	55.1	0.502	0.48	0.018	1.27	0.77
118	R2076H2	BXD83	60	M	6	3	0.03	2.624	55.65	0.495	0.488	0.018	2.21	0.94
119	R2077H2	BXD84	62	F	6	2	0	2.1	71.87	0.522	0.459	0.018	1.68	0.81
120	R2135H3	BXD84	75	M	2	2	0.01	2.467	64.46	0.505	0.476	0.019	1.2	0.74
121	R1473H1	BXD85	79	F	2	3	0.02	3.384	55.34	0.478	0.502	0.02	1.24	0.77
122	R1474H1	BXD85	57	M	1	3	0.01	2.831	55.24	0.522	0.461	0.018	1.04	1.29
123	R1597H1	BXD85	86	M	4	4	0.09	2.028	53.95	0.487	0.492	0.021	1.28	0.83
124	R1415H1	BXD86	77	F	4	3	0.02	2.525	53.16	0.495	0.485	0.02	1.66	0.91
125	R2669H2	BXD87	63	F	7	3	0.07	2.61	57.59	0.513	0.47	0.018	1.6	0.91
126	R1710H1	BXD87	84	M	2	4	0.01	2.697	56.4	0.512	0.469	0.019	1.28	0.79
127	R1872H2	BXD89	90	F	2	2	0.02	3.013	63.53	0.492	0.488	0.021	1.22	0.72
128	R1850H3	BXD89	82	M	4	4	0.03	2.736	44.89	0.498	0.483	0.019	1.5	0.83
129	R2058H1	BXD90	61	F	2	3	0.01	3.389	48.05	0.502	0.478	0.02	1.53	0.76
130	R1600H2	BXD90	74	M	7	4	0.03	3.261	51.31	0.517	0.465	0.018	1.16	0.75
131	R1301H2	BXD92	58	F	2	3	0.02	3.543	41.97	0.522	0.46	0.018	1.5	0.79
132	R1309H1	BXD92	59	M	4	3	0.05	1.655	66.34	0.498	0.481	0.021	1.52	0.82
133	R2057H1	BXD93	92	F	5	3	0.02	4.033	44.41	0.509	0.471	0.02	1.22	0.78
134	R2059H1	BXD93	58	M	1	3	0	3.058	60.29	0.493	0.488	0.019	1.18	1.37
135	R2313H1	BXD94	59	F	3	3	0	3.091	59.45	0.487	0.495	0.018	1.34	0.73
136	R1915H1	BXD96	65	F	5	2	0.04	5.145	46.19	0.502	0.481	0.017	1.37	0.74
137	R1846H2	BXD96	63	M	1	3	0	3.159	55.85	0.487	0.493	0.02	0.92	1.26
138	R2648H1	BXD97	74	F	7	4	0.02	1.664	82.08	0.518	0.464	0.019	1.4	0.78
139	R1927H2	BXD97	67	M	1	3	0.04	2.622	57.81	0.539	0.444	0.017	1.45	1.32
140	R1942H1	BXD98	62	F	5	3	0.04	3.104	48.42	0.528	0.454	0.019	2.22	1.08
141	R1943H2	BXD98	62	M	3	3	0.02	4.04	56.85	0.484	0.497	0.019	1.18	0.76
142	R2197H1	BXD99	70	F	3	3	0.02	4.288	51.75	0.49	0.492	0.018	1.35	0.81
143	R2315H1	BXD99	84	M	5	2	0.03	6.036	43.05	0.484	0.497	0.018	1.7	0.96
