# Supplementary material for: Transcriptome-wide association study reveals cholesterol metabolism gene Lpl is a key regulator of cognitive dysfunction
Source: Front Mol Neurosci. 2022 Dec 15;15:1044022. doi: 10.3389/fnmol.2022.1044022 (PMC9798092; doi:10.3389/fnmol.2022.1044022)
Supplement: Supplementary file 2 [file Table_2.xlsx]

## Sheet: Sheet1
		Central nervous system, behavior, learning and memory: Spatial navigation, latency to reach hidden platform using Morris water maze (test 1, Trait Lat1 Table 1), males and females combined [sec]			Central nervous system, behavior, learning and memory: Performance on the y-maze as measured by % of total arm entries that were successful spontaneous alternations. This data is strain averaged across 4-month-old males from the AD-BXD population positive
index	gene	P	R		P	R
1	Acadl	0.0834178	0.698369		-0.341589	0.212727
2	4833417A11Rik	0.0784887	0.715447		-0.561833	0.0292825
3	Cyp27a1	0.224796	0.290934		0.482208	0.0687065
4	Hdlbp	-0.251634	0.235564		-0.415142	0.12386
5	2310035C23Rik	0.0705864	0.7431		-0.148241	0.598016
6	Vps4b	-0.149988	0.484217		0.0500988	0.859266
7	Inhbb	0.262001	0.216175		0.122008	0.664895
8	Insig2	0.144716	0.49988		-0.225464	0.419121
9	Gpr39	-0.109593	0.610209		-0.110062	0.696183
10	Nr5a2	-0.240978	0.256651		0.00154413	0.995642
11	Soat1	0.0933241	0.664481		0.00767273	0.978349
12	Tnfsf4	-0.14299	0.505061		-0.343074	0.210616
13	Hsd17b7	-0.0919007	0.669313		-0.379345	0.16316
14	Apoa2	-0.0296604	0.890574		0.195206	0.485682
15	Crp	-0.0610958	0.776722		-0.423199	0.116003
16	Lbr	0.15116	0.48077		0.0811144	0.773826
17	Cubn	-0.246374	0.245826		-0.202745	0.468645
18	Pip5k2a	0.0573491	0.790106		-0.0220613	0.937797
19	Abca2	0.151105	0.480932		0.0630302	0.823413
20	Cel	-0.143981	0.502084		0.0989527	0.725696
21	Abcb11	-0.176213	0.410135		-0.323278	0.239864
22	Osbpl6	0.0405212	0.850883		0.221682	0.427171
23	Nr1h3	-0.188055	0.378868		0.3604	0.186966
24	Commd9	0.100274	0.641076		-0.355231	0.193833
25	Cat	0.0489311	0.820384		-0.105082	0.709367
26	Spg11	0.132543	0.536973		-0.204786	0.464083
27	Prom2	-0.321825	0.125133		-0.305962	0.267409
28	1700010M22Rik	-0.198299	0.352955		-0.0470159	0.867854
29	Raly	0.133606	0.533683		0.185173	0.508801
30	Hnf4a	-0.14931	0.486218		-0.340865	0.213762
31	Pltp	-0.0312327	0.884809		0.315331	0.252279
32	Osbpl2	0.142111	0.507709		-0.0313855	0.911588
33	Fabp4	0.114437	0.594413		-0.207121	0.45889
34	Cyp7b1	0.134267	0.531643		-0.327432	0.233529
35	Agtr1b	0.0936585	0.663348		-0.260793	0.347829
36	Aadacl1	-0.0467771	0.828173		-0.0658729	0.815572
37	Pex2	-0.0903141	0.674714		-0.121149	0.667128
38	Apoa1bp	0.0649976	0.762848		0.0212095	0.940195
39	Fdps	-0.353468	0.0901908		0.00341339	0.990367
40	Gba	0.0387438	0.857357		-0.398519	0.141203
41	Pmvk	0.240795	0.257025		0.196864	0.481909
42	Fmo5	0.153649	0.473488		0.448199	0.0938298
43	Hmgcs2	0.069694	0.746243		-0.358362	0.189655
44	Hsd3b2	0.0119223	0.955907		-0.381228	0.16091
45	Hsd3b3	-0.0913671	0.671128		0.0259203	0.926941
46	Hsd3b6	-0.216697	0.309119		-0.562162	0.0291674
47	Hsd3b1	0.0189787	0.92986		-0.217266	0.436671
48	Ampd2	0.0595102	0.782379		0.148626	0.597054
49	Egf	-0.259522	0.220712		-0.575219	0.0248684
50	Mttp	-0.118507	0.581276		-0.348411	0.203138
51	Cyp7a1	-0.348026	0.09561		0.109968	0.696433
52	Gba2	0.024499	0.909531		-0.366751	0.178749
53	Tgfbr1	-0.0410666	0.848898		-0.0933502	0.740719
54	Abca1	-0.168493	0.431263		0.12566	0.655427
55	4930412L05Rik	-0.160125	0.454812		0.0719194	0.79895
56	Ttc39b	-0.109682	0.60992		-0.0579844	0.837368
57	Angptl3	-0.0873669	0.684788		-0.0383788	0.891984
58	Lepr	-0.180544	0.39854		-0.218498	0.434011
59	Prkaa2	-0.321742	0.125236		0.146187	0.603155
60	Pcsk9	0.0565984	0.792795		0.0233335	0.934217
61	Dhcr24	0.049712	0.817564		-0.104013	0.712206
62	Scp2	-0.0347784	0.871832		0.192476	0.491922
63	Fabp3	-0.0779771	0.717227		0.247269	0.374273
64	Stx12	0.359945	0.0840456		-0.185017	0.509164
65	Ldlrap1	0.172622	0.419891		-0.269363	0.331628
66	Ptchd2	-0.282391	0.181229		0.19884	0.477433
67	Abcb4	0.0296175	0.890731		0.200662	0.473323
68	Cd36	0.376662	0.0696413		0.400749	0.138786
69	Insig1	-0.256946	0.225491		0.301339	0.275072
70	Shh	-0.120847	0.573782		-0.136175	0.628447
71	Prom1	0.088254	0.681751		0.307747	0.264485
72	G6pd2	0.293658	0.163694		0.277145	0.317296
73	Scarb2	0.0869318	0.68628		0.173941	0.535269
74	Dgkq	0.0289777	0.893078		-0.00426692	0.987959
75	Mvk	0.168863	0.43024		0.299932	0.27743
76	Hnf1a	0.143418	0.503773		-0.093931	0.739157
77	Scarb1	0.0892695	0.678279		-0.0487818	0.862933
78	Por	-0.029279	0.891972		0.407322	0.131826
79	Pon1	-0.240375	0.25788		-0.0829933	0.768717
80	Cav1	-0.159477	0.456664		-0.147211	0.60059
81	Cftr	-0.0226494	0.916337		-0.19535	0.485352
82	Lep	0.183432	0.390909		-0.0797281	0.777601
83	Smo	-0.208156	0.329035		-0.283977	0.305014
84	Akr1d1	-0.265013	0.210749		-0.329181	0.230893
85	Osbpl3	0.0646816	0.763969		0.0743659	0.792246
86	Alms1	-0.0383286	0.858871		-0.223309	0.4237
87	Arl8b	-0.135375	0.52823		-0.291652	0.291552
88	Cav3	-0.109066	0.61194		0.0923784	0.743334
89	Pparg	-0.345075	0.0986472		0.155216	0.580699
90	Mboat5	0.168626	0.430894		-0.606581	0.0165082
91	Gnb3	-0.168356	0.431644		-0.59143	0.0202211
92	Lrp6	-0.00282384	0.989552		0.103496	0.71358
93	Slco1a6	-0.113444	0.597636		-0.518777	0.0475394
94	Sult2a2	0.173253	0.418168		0.417954	0.121077
95	2810007J24Rik	-0.0646195	0.76419		-0.397534	0.14228
96	Apoc2	-0.100229	0.641227		-0.0812521	0.773451
97	Apoc1	-0.339603	0.104468		-0.0873094	0.757015
98	Apoe	0.114358	0.59467		-0.454446	0.0887923
99	Lipe	-0.418958	0.0415764		0.0497962	0.860108
100	Tgfb1	0.316699	0.131606		-0.0820628	0.771246
101	Gramd1a	0.160837	0.452783		0.181625	0.517095
102	Cebpa	0.23929	0.260101		-0.180654	0.519378
103	Nr1h2	-0.33636	0.108037		0.376113	0.167072
104	Sult2b1	0.197713	0.354408		0.0443576	0.87527
105	Saa1	-0.184698	0.38759		0.0626784	0.824384
106	Furin	0.0522593	0.808381		0.369206	0.175637
107	Stard5	0.00706606	0.973859		0.110362	0.695392
108	9530051K01Rik	-0.144241	0.501303		0.189454	0.498875
109	Dgat2	0.177151	0.407609		0.05007	0.859346
110	2400001E08Rik	-0.0273236	0.89915		-0.173494	0.536336
111	Smpd1	0.177798	0.40587		0.176229	0.529829
112	Apob48r	-0.0590366	0.784071		-0.166333	0.553536
113	Hsd3b7	-0.0324256	0.88044		0.239288	0.390374
114	Cd81	-0.267036	0.207156		0.240505	0.387895
115	Osbpl5	-0.158479	0.459523		0.267814	0.334525
116	Dhcr7	-0.234046	0.271004		0.287449	0.29888
117	Tpcn2	-0.00933608	0.965465		0.130895	0.641944
118	F7	0.393022	0.0574479		-0.48199	0.06885
119	Cln8	0.111174	0.605036		0.621189	0.0134483
120	Star	-0.150193	0.483613		-0.0350385	0.901341
121	Erlin2	0.325673	0.120427		0.0158553	0.955276
122	Msr1	-0.0691313	0.748228		-0.218115	0.434836
123	Fgl1	-0.254443	0.230202		-0.338366	0.217356
124	Sc4mol	0.202583	0.342437		0.200607	0.473446
125	Lpl	-0.499483	0.0129536		-0.543623	0.0362059
126	Mt3	0.131803	0.539268		0.0845773	0.764417
127	Lcat	0.140031	0.514004		0.19582	0.484283
128	Lypla3	-0.112658	0.600194		0.319809	0.245236
129	Vps4a	0.218654	0.304662		-0.0854707	0.761994
130	Hpn	0.0189236	0.930064		0.0486244	0.863371
131	Mbtps1	0.405544	0.0492854		-0.067953	0.809845
132	Mvd	0.174979	0.413475		0.230564	0.40839
133	Agt	-0.00949674	0.964871		0.30739	0.265068
134	Arv1	0.245373	0.247812		0.0448295	0.873953
135	Ldlr	-0.0344507	0.87303		0.0682371	0.809064
136	2310005P05Rik	0.0791422	0.713175		-0.221802	0.426915
137	Aplp2	-0.124923	0.560828		-0.283965	0.305036
138	Gramd1b	0.3203	0.127034		0.218125	0.434814
139	Sc5d	-0.136895	0.523567		-0.00697092	0.980329
140	Abcg4	0.409302	0.0470214		-0.194088	0.488232
141	Slc37a4	0.263432	0.213586		-0.177751	0.526223
142	Apoa1	-0.251073	0.236646		0.0246863	0.930411
143	Apoc3	-0.114152	0.595339		0.129285	0.64608
144	Apoa4	-0.0618159	0.774156		0.0426671	0.879991
145	Apoa5	-0.427263	0.0373009		-0.0523167	0.853097
146	Il18	0.0990217	0.64527		-0.468311	0.0783015
147	Fdx1	-0.0468834	0.827789		-0.0604949	0.830419
148	Ces1	0.22536	0.289693		0.0473499	0.866923
149	Cyp11a1	-0.200265	0.348105		-0.237953	0.393104
150	Cln6	-0.23632	0.26624		-0.0455154	0.872039
151	Rora	-0.302663	0.150559		0.0357139	0.899448
152	Anxa2	0.102144	0.634835		0.101479	0.718952
153	Lipc	-0.118295	0.581957		-0.52614	0.0439403
154	Scap	-0.0844064	0.694961		-0.156524	0.577476
155	Osbpl10	-0.126779	0.554976		0.0792856	0.778807
156	Tgfbr2	0.168153	0.432207		0.0683395	0.808782
157	Cyp8b1	0.0748261	0.728223		-0.471568	0.075972
158	Ccr5	0.278145	0.188163		0.413988	0.125014
159	Cd24a	-0.240427	0.257774		0.237343	0.394354
160	Nus1	0.0377823	0.860863		0.175835	0.530763
161	Pla2g12b	-0.339468	0.104616		-0.483457	0.0678877
162	Sirt1	0.0375743	0.861622		0.0566291	0.841124
163	Lss	0.115274	0.591702		0.150481	0.592434
164	Abca7	0.0211382	0.921902		-0.00969461	0.972646
165	Nr1h4	-0.132045	0.538519		-0.400124	0.139461
166	Osbpl8	0.101399	0.637318		-0.0319733	0.909938
167	Lrp1	0.30059	0.153514		0.104356	0.711295
168	Apon	-0.163292	0.445823		-0.331182	0.2279
169	Apof	-0.223864	0.292992		-0.0677476	0.81041
170	Osbp2	-0.258555	0.222499		-0.0681892	0.809195
171	Sec14l2	0.392036	0.0581325		0.0310411	0.912554
172	Xbp1	-0.252422	0.234052		-0.133757	0.634615
173	Npc1l1	-0.246811	0.244963		-0.257355	0.35445
174	Abca13	0.0879055	0.682943		-0.459956	0.0845113
175	Commd1	0.269409	0.202995		0.277692	0.316304
176	Sec24a	0.0382377	0.859202		0.165786	0.55486
177	Vdac1	-0.26151	0.217068		-0.360132	0.187319
178	Il4	0.116773	0.586858		0.107608	0.70267
179	Anxa6	0.166465	0.43691		-0.248757	0.371311
180	Srebf1	-0.167205	0.434846		0.184244	0.510966
181	Ncor1	0.0948852	0.659196		-0.226233	0.417494
182	Pmp22	0.239352	0.259973		0.0759711	0.787855
183	Plscr3	0.0758935	0.724492		0.00317243	0.991047
184	Gps2	-0.131973	0.538742		0.0820078	0.771396
185	Acadvl	0.222252	0.296572		-0.06427	0.819991
186	1810014L12Rik	-0.116659	0.587225		0.105688	0.707758
187	Thrap1	-0.0556964	0.796029		0.18829	0.501566
188	Pctp	0.0535226	0.803835		-0.0604835	0.83045
189	Nfe2l1	0.0670664	0.755521		-0.130525	0.642892
190	Osbpl7	-0.210623	0.323205		0.120977	0.667576
191	Stard3	-0.0211951	0.921692		0.115495	0.681894
192	Nr1d1	0.0267662	0.901197		0.230926	0.407636
193	G6pc	-0.134123	0.532089		-0.230355	0.408828
194	Abca8b	0.00716874	0.973479		-0.0901314	0.74939
195	Abca8a	0.091886	0.669363		0.161038	0.566407
196	Abca5	0.0358402	0.867952		-0.300123	0.277111
197	Fdxr	0.101697	0.636323		0.532938	0.0408001
198	Acox1	0.180832	0.397775		-0.317922	0.248189
199	Apob	-0.249927	0.238863		-0.45426	0.0889393
200	Hdac9	-0.0936463	0.663389		0.322256	0.241439
201	Nfkbia	-0.199574	0.349806		-0.210806	0.450756
202	Npc2	0.142766	0.505735		0.0692715	0.806219
203	Serpina12	-0.274123	0.194896		-0.0799538	0.776986
204	Cyp46a1	-0.0703336	0.74399		0.309549	0.261554
205	Hmgcs1	-0.225246	0.289945		0.0117331	0.966897
206	4833405L16Rik	-0.22775	0.284472		-0.318451	0.247359
207	Inhba	-0.0980523	0.648524		0.0233726	0.934107
208	Stard3nl	0.0922065	0.668274		-0.383982	0.157655
209	Gpld1	0.0734525	0.733033		-0.268663	0.332936
210	Agtr1a	0.0229741	0.915142		-0.400078	0.139511
211	Mylip	-0.0353679	0.869678		-0.119525	0.671358
212	Fgfr4	-0.0354872	0.869242		-0.165763	0.554915
213	Ptch1	-0.199628	0.349672		0.234257	0.400712
214	Hmgcr	0.00906575	0.966465		0.25439	0.360216
215	Thrb	-0.0415565	0.847116		0.228416	0.412893
216	Fdft1	-0.0208146	0.923094		-0.180359	0.520071
217	Vdac2	0.045037	0.834477		-0.343208	0.210427
218	Ephx2	0.00692988	0.974363		0.0345915	0.902594
219	Prkaa1	0.12558	0.558753		-0.0379221	0.893263
220	Sqle	-0.135296	0.528475		-0.0779654	0.782408
221	E430025E21Rik	-0.0969037	0.652387		0.148145	0.598258
222	Cyp11b2	0.010056	0.962804		-0.214257	0.443203
223	Gpihbp1	-0.0522038	0.808581		-0.0552437	0.844967
224	Srebf2	-0.132114	0.538305		0.0111691	0.968487
225	Cyb5r3	0.420905	0.0405407		-0.0483057	0.864259
226	Bzrp	0.229018	0.281727		0.310536	0.259955
227	Mia2	0.144641	0.500104		0.185798	0.507346
228	Ppara	0.0111232	0.95886		0.130862	0.642028
229	Mlc1	0.396068	0.0553725		0.467705	0.0787408
230	Lima1	0.0831647	0.699243		0.298963	0.279063
231	Soat2	-0.107792	0.61613		0.054766	0.846293
232	Pla2g10	-0.0778727	0.717591		0.195903	0.484094
233	Zdhhc8	0.0333827	0.876937		0.225552	0.418934
234	Adipoq	0.092886	0.665967		-0.211137	0.45003
235	Apod	-0.0618556	0.774015		-0.093684	0.739821
236	Gramd1c	0.242543	0.253481		0.0107198	0.969754
237	B830021E24Rik	0.114928	0.592821		-0.0182009	0.948667
238	App	-0.262304	0.215626		-0.252861	0.363209
239	Sod1	0.194394	0.362706		0.194074	0.488264
240	Serac1	0.0136988	0.949344		-0.14258	0.612221
241	Acat2	-0.34206	0.101824		-0.254943	0.359137
242	Abca3	0.0555799	0.796447		0.172621	0.538419
243	2400010G15Rik	0.0273214	0.899158		0.305453	0.268246
244	Ppard	-0.0352789	0.870003		0.0459085	0.870942
245	Abcg1	-0.00263901	0.990236		-0.100636	0.721199
246	Apom	-0.131097	0.541464		-0.163524	0.560348
247	Cyp39a1	-0.124181	0.563177		-0.0379035	0.893315
248	Trem2	0.157971	0.460982		0.0103831	0.970704
249	Bzrpl1	-0.235607	0.267728		0.0487494	0.863023
250	ORF19	0.116818	0.586715		-0.188504	0.501071
251	4930560E09Rik	0.29086	0.167933		-0.0352062	0.900871
252	Abcg5	-0.152452	0.476983		-0.536317	0.039303
253	Abcg8	-0.0737714	0.731916		-0.30708	0.265576
254	Npc1	0.0120928	0.955277		0.255018	0.358991
255	Osbpl1a	-0.0480979	0.823395		0.0358871	0.898963
256	Stard4	-0.0542728	0.801139		0.129972	0.644314
257	Fgf1	0.202711	0.342124		0.0536076	0.849509
258	Fech	0.113276	0.598184		-0.338466	0.217211
259	Stard6	0.110357	0.607709		-0.481291	0.0693124
260	Lipg	-0.301899	0.151643		-0.38777	0.153252
261	Smad2	0.142323	0.50707		-0.184288	0.510864
262	Lrp5	-0.0541831	0.801461		0.476216	0.0727335
263	Tm7sf2	0.191288	0.370576		0.283511	0.305843
264	Ehd1	0.156093	0.466395		-0.174994	0.532762
265	Syt7	0.0410781	0.848857		0.2767	0.318107
266	Osbp	0.0761787	0.723496		-0.559457	0.0301241
267	Vldlr	0.0984406	0.64722		-0.0290438	0.918163
268	Ch25h	0.0670503	0.755578		-0.258831	0.351598
269	Spfh1	0.136707	0.524143		-0.502419	0.0563084
270	Scd1	-0.00445975	0.983499		0.00225266	0.993643
271	Pnlip	-0.229765	0.280117		0.231221	0.40702
272	Ccdc22	-0.176213	0.410136		-0.0392759	0.889473
273	Syp	0.27593	0.19185		-0.346704	0.205512
274	Ebp	-0.115571	0.59074		0.110894	0.69399
275	Nsdhl	-0.273943	0.195202		-0.214396	0.4429
276	Irak1	0.238747	0.261215		0.0301396	0.915085
277	G6pdx	-0.131215	0.541097		-0.257245	0.354662
